# Supplementary material for: Human Anelloviruses: Influence of Demographic Factors, Recombination, and Worldwide Diversity
Source: Microbiol Spectr. 2023 May 18;11(3):e04928-22. doi: 10.1128/spectrum.04928-22 (PMC10269794; doi:10.1128/spectrum.04928-22)
Supplement: Supplemental file 1 — Table S1. Download spectrum.04928-22-s0001.xlsx, XLSX file, 0.03 MB [file spectrum.04928-22-s0001.xlsx]

## Sheet: Hoja1
Supplementary Table S1. List of anellovirus sequences/contigs detected in our study with the metaSPAdes analysis. For each sequence, names in the first and second columns refer to the sample (SPI) and contig name (C), respectively. Contig length (in nucleotides), average coverage depth, deduced size of the putative ORF1 (in amino acids), and accession number are given. The last column indicates g…
Sample	Sequence/contig name	Contig length (nt)	Average coverage depth	ORF1 size (aa)	Accession number	Genus
SPI1	SPI1_C1	3774	3685.65	768	MZ824758	TTV
	SPI1_C2	3774	3599.63	768	MZ824759	TTV
	SPI1_C3	3774	3498.63	768	MZ824760	TTV
	SPI1_C4	3723	2023.56	745	MZ824761	TTV
	SPI1_C5	3238	5961.36	641	MZ824762	TTV
	SPI1_C6	3236	18981.1	765	MZ824763	TTV
	SPI1_C7	3205	18213.8	756	MZ824764	TTV
	SPI1_C9	3169	3948.51	782	MZ824765	TTV
	SPI1_C10	3113	5581.94	731	MZ824766	TTV
	SPI1_C12*	2949	9276.04	675	MZ825091	TTMV
	SPI1_C13*	3009	6630.37	676	MZ825092	TTMV
	SPI1_C14	3051	2472.31	761	MZ824767	TTV
	SPI1_C15*	2989	5396.26	673	MZ825093	TTMV
	SPI1_C16	3041	1669.48	732	MZ824768	TTV
	SPI1_C17	3017	559.503	744	MZ824769	TTV
	SPI1_C18*	2865	51451.1	667	MZ825094	TTMV
	SPI1_C19*	2904	3193.62	668	MZ825095	TTMV
	SPI1_C20*	2810	20974.7	653	MZ825096	TTMV
	SPI1_C21*	2810	13540.9	470	MZ825097	TTMV
	SPI1_C22*	2869	2491.56	667	MZ825098	TTMV
	SPI1_C24*	2839	7247.22	651	MZ825099	TTMV
	SPI1_C25	2894	908.287	742	MZ824770	TTV
	SPI1_C26*	2829	12530.9	661	MZ825100	TTMV
	SPI1_C28	2852	4292.44	667	MZ824771	TTMDV
	SPI1_C29	2842	984.294	662	MZ824772	TTMDV
	SPI1_C30	2839	13432	658	MZ824773	TTMDV
	SPI1_C31	2818	1024.98	785	MZ824774	TTV
	SPI1_C32*	2816	170811	647	MZ825101	TTV
SPI2	SPI2_C2	3857	77220.5	773	MZ824878	TTV
	SPI2_C3	2940	3348.03	739	MZ824879	TTV
	SPI2_C4	2841	109887	646	MZ824880	TTMDV
	SPI2_C5	2837	81834.9	647	MZ824881	TTMV
SPI3	SPI3_C1*	2810	4771.39	653	MZ825130	TTMV
SPI4	SPI4_C1	3607	35868.7	782	MZ824970	TTV
	SPI4_C2	3551	203525	768	MZ824971	TTV
	SPI4_C3	2908	13051.2	735	MZ824972	TTV
	SPI4_C4*	2841	5314.65	668	MZ825141	TTMV
	SPI4_C5	2884	20747.3	732	MZ824973	TTV
SPI5	SPI5_C1*	2782	53452.7	642	MZ825146	TTMV
SPI6	SPI6_C1	3793	24377.5	763	MZ825001	TTV
	SPI6_C2	3307	3352.55	771	MZ825002	TTV
SPI7	SPI7_C1	2857	125200	546	MZ825003	TTMDV
	SPI7_C2	2502	125200	656	MZ825004	TTMDV
	SPI7_C3	3282	86811.2	720	MZ825005	TTV
	SPI7_C4	3089	103582	765	MZ825006	TTV
	SPI7_C5	3042	8184.54	758	MZ825007	TTV
	SPI7_C6	2981	10837.6	765	MZ825008	TTV
	SPI7_C7	2948	132678	673	MZ825009	TTMV
	SPI7_C8	2941	122455	732	MZ825010	TTV
	SPI7_C9	2917	100235	739	MZ825011	TTV
	SPI7_C10	2912	6897.9	749	MZ825012	TTV
SPI8	SPI8_C1*	3860	52978.1	760	MZ825148	TTV
	SPI8_C2*	3726	75539.1	645	MZ825149	TTV
	SPI8_C3	3708	54188.5	734	MZ825013	TTV
	SPI8_C4	3015	2960.6	771	MZ825014	TTV
	SPI8_C5	2798	2704.55	572	MZ825015	TTMDV
SPI9	SPI9_C1	3711	52978.7	644	MZ825016	TTV
	SPI9_C2	3249	6636.1	765	MZ825017	TTV
	SPI9_C3	3216	5373.75	742	MZ825018	TTV
	SPI9_C4	3210	5865.09	743	MZ825019	TTV
	SPI9_C5	3106	12234	768	MZ825020	TTV
	SPI9_C6	3033	4067.5	765	MZ825021	TTV
	SPI9_C7	3032	27691.4	750	MZ825022	TTV
	SPI9_C8	2958	3691.05	786	MZ825023	TTV
	SPI9_C9*	2896	7458.4	520	MZ825150	TTMV
	SPI9_C10*	2895	41025.2	673	MZ825151	TTMV
	SPI9_C11*	2842	18593.6	659	MZ825152	TTMV
	SPI9_C12*	2842	1031.36	661	MZ825153	TTMDV
	SPI9_C13	2820	8789.48	653	MZ825024	TTMV
	SPI9_C14	2766	23763.1	642	MZ825025	TTMV
	SPI9_C15**	2658	5378.96	749	MZ825026	TTV
	SPI9_C16	2651	33.7955	655	MZ825027	TTV
	SPI9_C17	2647	121229	669	MZ825028	TTMDV
	SPI9_C18**	2647	1128.45	753	MZ825029	TTV
	SPI9_C19	2613	215.566	663	MZ825030	TTMV
	SPI9_C20	2598	53192.5	677	MZ825031	TTMDV
	SPI9_C21	2552	8567.43	667	MZ825032	TTMDV
	SPI9_C22	2527	74606.9	667	MZ825033	TTMDV
	SPI9_C23	2504	17993.8	588	MZ825034	TTV
	SPI9_C24	2504	7815.1	588	MZ825035	TTV
	SPI9_C25	2503	13714.8	661	MZ825036	TTMDV
	SPI9_C26**	2253	4814.93	659	MZ825037	TTV
	SPI9_C29**	1795	6537.68	569	MZ825038	TTV
	SPI9_C30**	1758	1263.85	531	MZ825039	TTV
	SPI9_C31**	1752	248.344	529	MZ825040	TTV
SPI10	SPI10_C1	2945	370504	643	MZ824775	TTMV
	SPI10_C2	2793	379461	667	MZ824776	TTMDV
SPI11	SPI11_C1	3176	78.546	757	MZ824777	TTV
	SPI11_C2	3158	68.9899	750	MZ824778	TTV
	SPI11_C3*	2944	77280.2	678	MZ825088	TTMV
	SPI11_C4*	2912	22886.5	660	MZ825089	TTMV
	SPI11_C5*	2837	1377.45	416	MZ825090	TTMV
SPI12	SPI12_C1	3899	67419.5	771	MZ824779	TTV
	SPI12_C2	3548	47494.7	761	MZ824780	TTV
	SPI12_C3	3334	16748.8	647	MZ824781	TTV
	SPI12_C4*	2988	4547.77	668	MZ825102	TTMV
	SPI12_C5	2986	454.587	754	MZ824782	TTV
	SPI12_C6*	2920	17276.6	680	MZ825103	TTMV
	SPI12_C7	2932	20.2793	673	MZ824783	TTMV
	SPI12_C8	2925	2035.12	731	MZ824784	TTV
	SPI12_C9	2791	3521.33	667	MZ824785	TTMDV
	SPI12_C10	2596	49309.3	678	MZ824786	TTMDV
	SPI12_C11	2514	280.961	659	MZ824787	TTMDV
	SPI12_C12	2513	56740.5	657	MZ824788	TTMDV
	SPI12_C13	2498	524.393	662	MZ824789	TTMDV
	SPI12_C14	2481	110089	659	MZ824790	TTMDV
	SPI12_C15	2458	103966	647	MZ824791	TTMDV
SPI14	SPI14_C1	3692	35181.5	641	MZ824792	TTV
	SPI14_C2	3412	187191	754	MZ824793	TTV
SPI15	SPI15_C2*	2902	16467.5	586	MZ825104	TTMV
	SPI15_C3	2676	17.2537	783	MZ824794	TTV
SPI16	SPI16_C1	3791	92600.5	641	MZ824795	TTV
	SPI16_C2	3081	7113.4	786	MZ824796	TTV
	SPI16_C3	2983	165625	768	MZ824797	TTV
	SPI16_C4	2942	13451.5	744	MZ824798	TTV
	SPI16_C5	2878	3884.33	677	MZ824799	TTMDV
SPI17	SPI17_C1	3526	13373.4	752	MZ824800	TTV
	SPI17_C2	3498	4445.99	739	MZ824801	TTV
	SPI17_C3	3405	12046.7	773	MZ824802	TTV
	SPI17_C4	3219	4303.91	765	MZ824803	TTV
	SPI17_C5	3159	9457.13	769	MZ824804	TTV
	SPI17_C6	3116	3911.75	773	MZ824805	TTV
	SPI17_C8	3093	5986.17	655	MZ824806	TTMDV
	SPI17_C9	3084	48772.3	641	MZ824807	TTV
	SPI17_C10	3075	46837	532	MZ824808	TTV
	SPI17_C11	2994	606.863	670	MZ824809	TTV
	SPI17_C12	2975	3348.7	757	MZ824810	TTV
	SPI17_C13*	2906	12269.4	667	MZ825105	TTMV
	SPI17_C14	2955	367.287	745	MZ824811	TTV
	SPI17_C15*	2887	5306.38	660	MZ825106	TTMV
	SPI17_C16	2935	21877.7	731	MZ824812	TTV
	SPI17_C17	2932	5254.73	759	MZ824813	TTV
	SPI17_C18	2926	101348	746	MZ824814	TTV
	SPI17_C19	2919	619.321	765	MZ824815	TTV
	SPI17_C20*	2863	36847	739	MZ825107	TTMV
	SPI17_C21	2905	4680.91	670	MZ824816	TTMV
	SPI17_C22	2901	576.958	742	MZ824817	TTV
	SPI17_C23	2898	10345.1	650	MZ824818	TTMV
	SPI17_C24*	2843	1465.74	643	MZ825108	TTMV
	SPI17_C25	2894	2384.26	765	MZ824819	TTV
	SPI17_C26	2888	2092.23	744	MZ824820	TTV
	SPI17_C27*	2830	2842.13	645	MZ825109	TTMV
	SPI17_C28	2884	14035.4	674	MZ824821	TTMDV
	SPI17_C29	2882	1558.69	765	MZ824822	TTV
	SPI17_C30	2853	2399.19	735	MZ824823	TTV
	SPI17_C32	2832	587.541	653	MZ824824	TTMV
	SPI17_C33	2797	13847.3	664	MZ824825	TTMDV
	SPI17_C34	2797	589.272	642	MZ824826	TTMV
	SPI17_C35	2770	4524.29	671	MZ824827	TTMDV
	SPI17_C36	2768	622.195	664	MZ824828	TTMV
	SPI17_C37	2727	438.598	607	MZ824829	TTV
	SPI17_C39	2689	204.471	680	MZ824830	TTMV
	SPI17_C40	2664	387.863	765	MZ824831	TTV
	SPI17_C41	2657	2939.76	635	MZ824832	TTMV
	SPI17_C42	2618	538.884	658	MZ824833	TTMV
	SPI17_C44	2567	523.813	669	MZ824834	TTMDV
	SPI17_C45	2545	6882.66	662	MZ824835	TTMDV
	SPI17_C46	2543	2204.08	661	MZ824836	TTMDV
	SPI17_C47	2531	1230.8	667	MZ824837	TTMDV
	SPI17_C48	2527	8272.3	663	MZ824838	TTMDV
	SPI17_C49	2514	3185.99	654	MZ824839	TTMDV
	SPI17_C50	2511	32460.8	669	MZ824840	TTMDV
	SPI17_C51	2509	2436.87	659	MZ824841	TTMDV
	SPI17_C52	2502	23640.4	667	MZ824842	TTMDV
	SPI17_C53	2498	3463.57	660	MZ824843	TTMDV
	SPI17_C54	2478	9381.34	665	MZ824844	TTMDV
	SPI17_C55	2452	7093.57	658	MZ824845	TTMV
	SPI17_C57	2341	1547.97	659	MZ824846	TTMV
	SPI17_C58	2126	817.191	571	MZ824847	TTMDV
	SPI17_C60**	1872	9738.55	603	MZ824848	TTV
SPI18	SPI18_C1	3856	14134.3	761	MZ824849	TTV
	SPI18_C2	3841	93235.3	779	MZ824850	TTV
	SPI18_C4	3282	11180.4	779	MZ824851	TTV
	SPI18_C6	3167	13421.6	736	MZ824852	TTV
SPI19	SPI19_C1	3258	6536.28	754	MZ824853	TTV
	SPI19_C2	3160	5965.25	763	MZ824854	TTV
	SPI19_C3	3116	4816.18	648	MZ824855	TTV
	SPI19_C4	3093	6327.53	661	MZ824856	TTV
	SPI19_C5	3084	2388.75	786	MZ824857	TTV
	SPI19_C6	3072	57249.5	736	MZ824858	TTV
	SPI19_C7	3061	9494.69	546	MZ824859	TTV
	SPI19_C8	3043	25003	773	MZ824860	TTV
	SPI19_C9	3039	2959.61	779	MZ824861	TTV
	SPI19_C11	3015	7198.81	750	MZ824862	TTV
	SPI19_C12	2977	29607.1	746	MZ824863	TTV
	SPI19_C13	2977	8579.24	761	MZ824864	TTV
	SPI19_C14	2953	10013.6	621	MZ824865	TTV
	SPI19_C15*	2893	2603.91	664	MZ825110	TTMV
	SPI19_C16	2931	944.001	765	MZ824866	TTV
	SPI19_C17	2928	669.371	743	MZ824867	TTV
	SPI19_C18	2912	471.694	745	MZ824868	TTV
	SPI19_C19	2876	17750.2	733	MZ824869	TTV
	SPI19_C20	2871	1393.05	743	MZ824870	TTV
	SPI19_C21	2848	20.664	735	MZ824871	TTV
	SPI19_C22	2828	2428.55	662	MZ824872	TTMDV
	SPI19_C23	2828	899.234	734	MZ824873	TTV
	SPI19_C24*	2767	17281.4	639	MZ825111	TTMV
	SPI19_C25*	2783	35542.7	642	MZ825112	TTMV
	SPI19_C26	2808	7117.49	756	MZ824874	TTV
	SPI19_C27	2782	1725.06	753	MZ824875	TTV
	SPI19_C28**	2562	7367.77	729	MZ824876	TTV
	SPI19_C29	2549	79.3366	744	MZ824877	TTV
SPI20	SPI20_C1	3783	107467	762	MZ824882	TTV
	SPI20_C2	3636	3145.35	641	MZ824883	TTV
SPI21	SPI21_C1	2932	44713	664	MZ824884	TTMV
	SPI21_C2*	2832	132521	658	MZ825113	TTMV
	SPI21_C3**	2093	21709	522	MZ824885	TTMDV
SPI22	SPI22_C1	3171	681.504	733	MZ824886	TTV
	SPI22_C2*	2029	4367.91	491	MZ825114	TTMDV
SPI23	SPI23_C1	3547	7857.45	742	MZ824887	TTV
	SPI23_C2	3169	1136.87	750	MZ824888	TTV
	SPI23_C4	3135	3559.78	739	MZ824889	TTV
	SPI23_C5	3109	404.299	644	MZ824890	TTV
	SPI23_C6*	2827	43002.4	662	MZ825115	TTMDV
	SPI23_C7*	2988	104719	425	MZ825116	TTMV
	SPI23_C8*	2962	12344.7	663	MZ825117	TTMV
	SPI23_C9	3008	1802.54	733	MZ824891	TTV
	SPI23_C10	2986	5457.88	731	MZ824892	TTV
	SPI23_C11	2981	332.936	767	MZ824893	TTV
	SPI23_C12	2963	2930.06	749	MZ824894	TTV
	SPI23_C13*	2888	11466.3	673	MZ825118	TTMV
	SPI23_C14*	2876	33172.2	655	MZ825119	TTMV
	SPI23_C15*	2839	31328.3	664	MZ825120	TTMV
	SPI23_C16	2910	112.143	808	MZ824895	TTV
	SPI23_C17	2909	587.874	680	MZ824896	TTMV
	SPI23_C18	2892	34197	653	MZ824897	TTMV
	SPI23_C19	2889	10127.4	666	MZ824898	TTMDV
	SPI23_C20	2880	6980.07	742	MZ824899	TTV
	SPI23_C21	2872	6527.69	670	MZ824900	TTMDV
	SPI23_C22*	2781	104898	647	MZ825121	TTMV
	SPI23_C23	2800	179.704	664	MZ824901	TTMV
	SPI23_C24	2771	12354.4	658	MZ824902	TTMV
	SPI23_C25	2684	686.506	751	MZ824903	TTV
	SPI23_C26	2680	2674.65	743	MZ824904	TTV
	SPI23_C27	2644	27754.2	662	MZ824905	TTMDV
	SPI23_C28	2619	3854.05	665	MZ824906	TTMV
	SPI23_C29	2570	3976.33	677	MZ824907	TTMDV
	SPI23_C30	2557	7280.33	667	MZ824908	TTMDV
	SPI23_C31	2540	1541.22	661	MZ824909	TTMDV
	SPI23_C33	2539	2054.61	672	MZ824910	TTMDV
	SPI23_C34	2521	962.944	670	MZ824911	TTMDV
	SPI23_C35	2493	2896.06	667	MZ824912	TTMDV
	SPI23_C36**	2238	27976.9	721	MZ824913	TTV
SPI25	SPI25_C1	3219	492.956	767	MZ824914	TTV
	SPI25_C2	3126	223.59	641	MZ824915	TTV
	SPI25_C3	3003	146.441	769	MZ824916	TTV
	SPI25_C4	2948	85.0787	739	MZ824917	TTV
	SPI25_C5	2935	72.1305	740	MZ824918	TTV
	SPI25_C6	2927	431979	658	MZ824919	TTMV
	SPI25_C7	2913	57.4933	745	MZ824920	TTV
	SPI25_C8	2894	129.449	732	MZ824921	TTV
	SPI25_C9**	2542	1503.95	539	MZ824922	TTV
	SPI25_C10**	2486	682.07	542	MZ824923	TTV
SPI26	SPI26_C1	3661	251977	644	MZ824924	TTV
	SPI26_C2	2943	6848.47	641	MZ824925	TTV
SPI27	SPI27_C1	3761	305528	739	MZ824926	TTV
	SPI27_C2*	2910	9741.01	665	MZ825122	TTMV
	SPI27_C3*	2849	44476.6	657	MZ825123	TTMV
	SPI27_C4	2868	4703.97	663	MZ824927	TTMV
SPI28	SPI28_C1	3451	11330.1	768	MZ824928	TTV
	SPI28_C2*	2949	18731.5	675	MZ825124	TTMV
SPI29	SPI29_C1*	3699	415686	648	MZ825125	TTV
	SPI29_C2	3249	114993	661	MZ824929	TTV
	SPI29_C3*	2972	129265	670	MZ825126	TTMV
	SPI29_C4*	2952	60843.6	673	MZ825127	TTMV
	SPI29_C5*	2936	14724.7	661	MZ825128	TTMV
	SPI29_C6*	2802	47690.2	655	MZ825129	TTMV
SPI30	SPI30_C1	2837	240.866	665	MZ824930	TTMV
	SPI30_C2*	2781	723513	647	MZ825131	TTMV
SPI32	SPI32_C1	3410	46475	760	MZ824931	TTV
	SPI32_C2	3340	152541	648	MZ824932	TTV
	SPI32_C3	3144	8933.32	748	MZ824933	TTV
	SPI32_C4	3133	146104	641	MZ824934	TTV
	SPI32_C5*	2989	1278.8	673	MZ825132	TTMV
	SPI32_C6*	2984	4125.23	687	MZ825133	TTMV
	SPI32_C7	3008	123.036	786	MZ824935	TTV
	SPI32_C8	3005	1316.67	786	MZ824936	TTV
	SPI32_C9	2927	28121.4	761	MZ824937	TTV
	SPI32_C10	2900	1373.91	732	MZ824938	TTV
	SPI32_C11	2896	52686.7	659	MZ824939	TTMV
	SPI32_C12	2868	27936	661	MZ824940	TTMDV
	SPI32_C13**	2198	1208.88	605	MZ824941	TTV
	SPI32_C14**	1959	46211.4	621	MZ824942	TTV
	SPI32_C15**	1956	8702.6	620	MZ824943	TTV
	SPI32_C16**	1796	18358.2	547	MZ824944	TTMV
SPI34	SPI34_C1*	5852	39934.2	666	MZ825134	TTMDV
	SPI34_C2	3799	17888.1	752	MZ824945	TTV
	SPI34_C3*	2970	102569	677	MZ825135	TTMV
	SPI34_C4*	2968	252395	678	MZ825136	TTMV
	SPI34_C5*	2958	26157.9	667	MZ825137	TTMV
	SPI34_C6	2868	40697.9	668	MZ824946	TTMDV
SPI35	SPI35_C1	3677	356533	509	MZ824947	TTV
	SPI35_C2	3398	5822.88	751	MZ824948	TTV
	SPI35_C3	3398	985.654	770	MZ824949	TTV
	SPI35_C4	3283	17376.6	771	MZ824950	TTV
	SPI35_C5	3249	35470.7	735	MZ824951	TTV
	SPI35_C6	3180	60396.9	733	MZ824952	TTV
	SPI35_C7	3085	3224.04	786	MZ824953	TTV
	SPI35_C8	2992	13210.5	735	MZ824954	TTV
	SPI35_C9	2949	41354.8	763	MZ824955	TTV
	SPI35_C10	2937	6581.28	762	MZ824956	TTV
	SPI35_C11	2895	91817.9	671	MZ824957	TTMDV
	SPI35_C12	2862	28.5933	741	MZ824958	TTV
	SPI35_C13	2748	15970.4	664	MZ824959	TTMDV
	SPI35_C14**	2560	190473	654	MZ824960	TTMDV
SPI36	SPI36_C1	3684	216.798	742	MZ824961	TTV
	SPI36_C2*	2920	100364	676	MZ825138	TTMV
	SPI36_C3*	2832	151.24	658	MZ825139	TTMV
	SPI36_C4*	2810	24849	653	MZ825140	TTMV
SPI37	SPI37_C1	3835	353878	757	MZ824962	TTV
SPI38	SPI38_C1	3771	40218	648	MZ824963	TTV
	SPI38_C2	3703	680509	751	MZ824964	TTV
	SPI38_C3	3674	65578.9	782	MZ824965	TTV
	SPI38_C4	3411	377.056	735	MZ824966	TTV
	SPI38_C5	2967	24639.5	765	MZ824967	TTV
SPI39	SPI39_C1	3861	215907	771	MZ824968	TTV
	SPI39_C2	3750	163819	742	MZ824969	TTV
SPI41	SPI41_C1	3788	220243	763	MZ824974	TTMDV
	SPI41_C2*	3737	93991.8	767	MZ825142	TTV
	SPI41_C3*	3154	118238	742	MZ825143	TTV
	SPI41_C4**	2863	13457.1	640	MZ824975	TTMV
	SPI41_C5	2602	10139.8	676	MZ824976	TTMDV
	SPI41_C7	2559	64168.7	501	MZ824977	TTMDV
	SPI41_C8	2551	146771	661	MZ824978	TTMDV
	SPI41_C9	2547	3955.4	654	MZ824979	TTMDV
	SPI41_C11	2484	49649.7	657	MZ824980	TTV
SPI43	SPI43_C1	3771	557880	760	MZ824981	TTV
SPI44	SPI44_C1*	2848	98154.2	662	MZ825144	TTMV
	SPI44_C3	2672	126772	674	MZ824982	TTV
SPI45	SPI45_C1	3633	422.838	641	MZ824983	TTV
	SPI45_C2	2970	97321.4	780	MZ824984	TTV
	SPI45_C3	2834	649581	642	MZ824985	TTMV
	SPI45_C4	2834	87147.4	653	MZ824986	TTMV
	SPI45_C5	2566	810.188	672	MZ824987	TTMDV
	SPI45_C6**	1828	6644.95	566	MZ824988	TTV
	SPI45_C7**	1825	13797.2	565	MZ824989	TTV
SPI47	SPI47_C1*	2965	314569	655	MZ825145	TTMV
SPI48	SPI48_C1	3171	83045.4	641	MZ824990	TTV
SPI49	SPI49_C1	3575	7813.12	782	MZ824991	TTV
	SPI49_C2	2920	91645.5	670	MZ824992	TTMDV
SPI50	SPI50_C1	3144	8165.71	739	MZ824993	TTV
	SPI50_C2	3061	7477.88	765	MZ824994	TTV
	SPI50_C3	3043	59259.9	750	MZ824995	TTV
	SPI50_C4*	2957	200828	584	MZ825147	TTMV
	SPI50_C5	3005	14524	784	MZ824996	TTV
	SPI50_C6	2987	12102.4	766	MZ824997	TTV
	SPI50_C7	2970	46180.9	757	MZ824998	TTV
	SPI50_C8	2914	4317.65	731	MZ824999	TTV
	SPI50_C10**	2513	15208	768	MZ825000	TTV
