# Supplementary material for: Human Anelloviruses: Influence of Demographic Factors, Recombination, and Worldwide Diversity
Source: Microbiol Spectr. 2023 May 18;11(3):e04928-22. doi: 10.1128/spectrum.04928-22 (PMC10269794; doi:10.1128/spectrum.04928-22)
Supplement: Supplemental file 2 — Table S2. Download spectrum.04928-22-s0002.xlsx, XLSX file, 0.01 MB [file spectrum.04928-22-s0002.xlsx]

## Sheet: Hoja1
Supplementary Table S2. Results of BLASTp analysis for the five largest putative ORFs extracted from the microvirus sequence.
ORF	Size (aa)	Best hit (Accession Number)	Query cover (%)	Identity (%)
ORF1	554	Major capsid protein (DAM92865.1)	100	89.98
ORF2	302	Minor capsid protein (DAW54564.1)	100	96.69
ORF3	339	Replication associated protein (DAF65613.1)	100	99.71
ORF4	129	Peptidase (DAF65617.1)	100	96.12
ORF5	172	Scaffold protein (DAW54566.1)	76	87.88
