# Supplementary material for: Human Anelloviruses: Influence of Demographic Factors, Recombination, and Worldwide Diversity
Source: Microbiol Spectr. 2023 May 18;11(3):e04928-22. doi: 10.1128/spectrum.04928-22 (PMC10269794; doi:10.1128/spectrum.04928-22)
Supplement: Supplemental file 3 — Table S3. Download spectrum.04928-22-s0003.xlsx, XLSX file, 0.03 MB [file spectrum.04928-22-s0003.xlsx]

## Sheet: Hoja1
Supplementary Table S3. Results of recombination analysis using RDP4. For each recombination event, the recombinant sequence, putative parental sequences, position of the breakpoints, and statistical significance of the detection methods used are indicated. The last column indicates the number of unresolved tree topologies using likelihood mapping for the recombinant fragments.
Recombination event	recombinant sequence	Parental sequence 1	Parental sequence 2	Breakpoint positions				Detection methods							Number of unsolved topologies (%)
				In the alignment		In the sequence
				Start	End	Start	End	RDP	GENECONV	BootScan	MaxChi	Chimaera	SiScan	3Seq
SPI1-TTV-1	SPI1_C4	SPI1_C5	SPI1_C7	794	831	749	786	0.005836	3.43536e-09	NS	4.8422e-05	0.025035	NS	NS	543 (=54.30%)
SPI1-TTV-2	SPI1_C6	SPI1_C25	SPI1_C9	242	278	212	248	0.0298535	7.46983e-06	NS	0.0119955	0.00192848	NS	NS	544 (=54.40%)
SPI1-TTV-2			SPI1_C31
SPI1-TTV-3	SPI1_C5	SPI1_C16	Unknown	688	1046	379	668	7.59787e-05	NS	NS	0.0187962	0.0475989	NS	NS	291 (=29.10%)
SPI1-TTV-3		SPI1_C10
SPI1-TTV-4	SPI1_C31	SPI1_C14	SPI1_C5	861	993	828	933	0.0356297	NS	NS	NS	0.00212721	0.00620112	0.000224524	625 (=62.50%)
SPI1-TTV-4	SPI1_C9
SPI1-TTMV-1	SPI1_C32	SPI1_C18	SPI1_C24	658	1374	619	1161	NS	NS	NS	0.00103791	0.00022766	0.0165245	0.00538624	74 (=7.40%)
SPI1-TTMV-1	SPI1_C20[T]
SPI1-TTMV-1	SPI1_C21[P]
SPI1-TTMV-2	SPI1_C19	SPI1_C18	SPI1_C26	1981	2170	1781	1964	NS	NS	NS	0.00273746	0.00202051	4.47629e-06	NS	284 (=28.40%)
SPI1-TTMV-3	SPI1_C12	SPI1_C15	SPI1_C19	116	340	86	268	0.00766725	NS	NS	0.0252374	0.017688	NS	NS	470 (=47.00%)
SPI9-TTV-1	SPI9_C2	Unknown	SPI9_C3	780	811	765	796	0.0126652	6.08952e-06	NS	0.00909777	0.00601709	NS	NS	594 (=59.40%)
SPI9-TTV-1	SPI9_C4
SPI9-TTV-1	SPI9_C7
SPI9-TTV-1	SPI9_C30
SPI9-TTV-1	SPI9_C31[T]
SPI9-TTV-2	SPI9_C23	SPI9_C1	SPI9_C15	708	842	126	260	1.23823e-05	1.143e-05	NS	0.0031756	0.0249658	NS	NS	452 (=45.20%)
SPI9-TTV-2	SPI9_C24		SPI9_C18
SPI9-TTV-2			SPI9_C26
SPI9-TTV-2			SPI9_C29
SPI9-TTV-3	SPI9_C29	Unknown	SPI9_C18	749	898	449	584	NS	0.00633605	NS	1.47472e-05	0.00103145	0.0438098	NS	382 (=38.20%)
SPI9-TTV-4	SPI9_C3	SPI9_C24	SPI9_C8	2282	2410	1998	2108	3.86809e-05	NS	0.0347753	NS	0.00283029	NS	NS	527 (=52.70%)
SPI9-TTV-4		SPI9_C23	SPI9_C15
SPI9-TTV-4			SPI9_C18
SPI9-TTV-5	SPI9_C2	SPI9_C4	SPI9_C18	986	1352	906	1185	0.0144429	NS	NS	NS	0.00266234	1.77627e-06	NS	546 (=54.60%)
SPI9-TTV-5			SPI9_C15
SPI9-TTV-6	SPI9_C15	SPI9_C18	Unknown	792	1256*	771	1148*	NS	NS	NS	8.29532e-07	1.69369e-07	5.79513e-29	NS	408 (=40.80%)
SPI9-TTV-7	SPI9_C15	SPI9_C18	SPI9_C8	2072	2477	1899	2250	NS	NS	NS	5.09148e-14	5.8427e-07	NS	0.00140728	298 (=29.80%)
SPI9-TTV-8	SPI9_C3	SPI9_C1	SPI9_C26	780*	973	747*	893	0.00488115	NS	NS	NS	0.00479381	0.00388174	0.0413475	472 (=47.20%)
SPI9-TTV-8			SPI9_C18
SPI17-TTV-1	SPI17_C14	Unknown	SPI17_C10	650	890	584	824	0.000401246	NS	NS	0.0127921	0.000308951	NS	NS	306 (=30.60%)
SPI17-TTV-1		Unknown
SPI17-TTV-1		Unknown
SPI17-TTV-2	SPI17_C16	SPI17_C5	SPI17_C18	654	688	573	607	0.0276407	0.000401639	NS	0.0238529	0.00469321	NS	NS	533 (=53.30%)
SPI17-TTV-3	SPI17_C6	SPI17_C12	SPI17_C18	2360	2476	2092	2148	0.000413656	0.0293822	NS	NS	NS	NS	0.0332735	579 (=57.90%)
SPI17-TTV-4	SPI17_C22	Unknown	SPI17_C26	754	850	685	781	NS	0.0198848	NS	0.0172987	6.78564e-05	NS	NS	449 (=44.90%)
SPI17-TTV-5	SPI17_C11	Unknown	SPI17_C37	2006	2156	1414	1564	0.00329342	NS	0.01585	0.0186205	0.00182259	NS	NS	437 (=43.70%)
SPI17-TTMV-1	SPI17_C32	SPI17_C57	Unknown	2123	2156	1834	1867	0.00271104	0.000263281	0.000242191	0.00660362	NS	NS	NS	564 (56.40%)
SPI17-TTMV-1		SPI17_C55
SPI17-TTMV-2	SPI17_C20	SPI17_C24	SPI17_C39	1546	1734	1312	1473	0.00253261	NS	NS	0.00590857	0.000406652	6.87165e-25	0.0128044	424 (42.40%)
SPI17-TTMV-3	SPI17_C20	SPI17_C13	SPI17_C42	66	162	39	123	0.00245357	NS	NS	NS	0.0178312	NS	0.0276814	743 (74.30%)
SPI17-TTMV-4	SPI17_C24	SPI17_C27	SPI17_C15	76	206	46	140	0.0467832	NS	0.0438178	NS	0.0479379	NS	NS	636 (63.60%)
SPI17-TTMDV-1	SPI17_C49	SPI17_C51	SPI17_C45	1492	1658	1367	1533	NS	NS	NS	0.00123724	8.79178e-07	1.47709e-11	NS	396 (=39.60%)
SPI17-TTMDV-2	SPI17_C35	Unknown	SPI17_C47	1380	1520	1294	1434	0.000430289	NS	NS	0.00927725	3.18438e-05	NS	NS	452 (=45.20%)
SPI17-TTMDV-3	SPI17_C47	SPI17_C46	SPI17_C28	102	164	90	149	0.00524409	0.00243851	NS	0.00180584	0.000232251	NS	NS	389 (=38.90%)
SPI17-TTMDV-4	SPI17_C45	SPI17_C35	SPI17_C28	260	422	236	398	0.000296547	NS	0.00276744	2.3217e-06	5.85616e-07	1.30686e-05	0.0337799	362 (=36.20%)
SPI17-TTMDV-5	SPI17_C8	SPI17_C52	SPI17_C53	484	622	466	604	0.00661284	NS	0.0410824	0.039797	0.000320314	3.38789e-07	NS	448 (=44.80%)
SPI17-TTMDV-6	SPI17_C53	SPI17_C50	SPI17_C51	104	310	95	295	0.00185583	NS	0.0125566	NS	0.0234593	3.85844e-10	NS	330 (=33.00%)
SPI17-TTMDV-7	SPI17_C50	Unknown	SPI17_C48	518	794	497	773	NS	NS	0.0440417	0.00434984	0.000145845	NS	NS	218 (=21.80%)
SPI19-TTV-1	SPI19_C13	SPI19_C2	SPI19_C3	1746	1880	1405	1536	3.07079e-06	NS	1.11654e-05	0.0299771	0.000844827	NS	2.39992e-07	397 (=39.70%)
SPI19-TTV-2	SPI19_C17	Unknown	SPI19_C26	808	901	745	838	0.000438096	0.00294733	NS	7.67382e-05	1.51489e-05	NS	NS	455 (=45.50%)
SPI19-TTV-2		Unknown
SPI19-TTV-3	SPI19_C17	SPI19_C18	SPI19_C1	156	231	123	186	2.08327e-05	0.0265805	NS	0.0149994	0.0268282	NS	NS	570 (=57.00%)
SPI19-TTV-4	SPI19_C8	SPI19_C27	SPI19_C17	631	733	586	688	0.000634623	NS	NS	0.0250204	0.00149131	NS	NS	466 (=46.60%)
SPI19-TTV-5	SPI19_C3	SPI19_C4	SPI19_C8	1075	1146	632	669	0.000594437	0.0111561	NS	NS	NS	NS	0.0392572	790 (=79.00%)
SPI19-TTV-6	SPI19_C18	SPI19_C3	SPI19_C27	806	860	743	797	0.0120021	1.82225e-10	NS	2.23718e-05	0.00209681	0.00060332	NS	454 (=45.40%)
SPI19-TTV-6	SPI19_C1		SPI19_C26
SPI19-TTV-6	SPI19_C29
SPI19-TTV-7	SPI19_C16	SPI19_C21	SPI19_C13	2552	2611	2127	2183	0.0148211	NS	NS	0.00179077	0.00575038	NS	NS	583 (=58.30%)
SPI19-TTV-8	SPI19_C11	SPI19_C20	Unknown	826	1059	781	919	0.0225402	NS	0.03439	0.00526179	0.00190661	0.017295	NS	539 (=53.90%)
SPI19-TTV-9	SPI19_C26	SPI19_C8	SPI19_C18	2088	2114	1744	1767	0.0203515	0.0346186	NS	NS	NS	2.2873e-06	NS	806 (=80.60%)
SPI23-TTV-1	SPI23_C20	SPI23_C1	Unknown	2344	2512	2010	2157	0.000118704	0.0472313	0.000501214	0.00192748	5.00579e-05	NS	0.00615728	355 (=35.50%)
SPI23-TTV-2	SPI23_C5	Unknown	SPI23_C4	1034	1328	608	755	NS	NS	NS	0.000631867	0.000108569	4.13334e-11	NS	429 (=42.90%)
SPI23-TTV-3	SPI23_C5	SPI23_C25	Unknown	826	968	433	575	8.22931e-06	5.08586e-05	NS	0.00104866	0.00427173	1.95456e-06	NS	392 (=39.20%)
SPI23-TTV-3			Unknown
SPI23-TTV-3			Unknown
SPI23-TTV-4	SPI23_C4	Unknown	SPI23_C1	782	966	674	858	0.0261559	0.0052901	0.00710361	0.000161787	0.000175023	5.40882e-06	NS	360 (=36.00%)
SPI23-TTV-5	SPI23_C36	SPI23_C26	SPI23_C4	1468	1530	1158	1217	0.0396594	NS	NS	0.0136798	0.00305729	NS	NS	507 (=50.70%)
SPI23-TTV-5	SPI23_C10
SPI23-TTV-6	SPI23_C20	SPI23_C1	Unknown	1446	1797	1157	1496	NS	NS	NS	0.000525531	1.7426e-05	NS	0.00769744	238 (=23.80%)
SPI23-TTV-7	SPI23_C9	SPI23_C2	SPI23_C4	1332	1568	1074	1255	0.0345575	NS	NS	0.000911751	0.00219086	NS	NS	519 (=51.90%)
SPI23-TTMV-1	SPI23_C13	SPI23_C17	SPI23_C24	1684	1754	1530	1600	0.0116677	NS	NS	0.0129218	0.000112571	NS	NS	617 (=61.70%)
SPI23-TTMV-2	SPI23_C14	SPI23_C15	Unknown	1498	1616	1308	1417	8.14483e-05	0.00175249	NS	0.0114374	0.00262515	NS	0.0142777	461 (=46.10%)
SPI23-TTMV-3	SPI23_C17	Unknown	SPI23_C14	1858	2164	1722	2001	0.0207415	NS	0.023023	0.00483762	0.000203598	1.24341e-05	NS	174 (=17.40%)
SPI23-TTMV-3	SPI23_C13[P]
SPI23-TTMV-4	SPI23_C18	SPI23_C15	Unknown	1862	1972	1648	1758	0.0107282	NS	NS	NS	0.0256591	0.0241635	NS	531 (=53.10%)
SPI23-TTMDV-1	SPI23_C35	SPI23_C27	SPI23_C21	24	244	24	205	2.40794e-05	NS	6.71799e-05	0.00136239	2.47422e-05	0.00164554	0.0415232	440 (=44.00%)
SPI23-TTMDV-2	SPI23_C29	SPI23_C34	Unknown	550	617	508	575	7.45737e-05	0.000742255	NS	0.00180138	0.00255926	NS	NS	522 (=52.20%)
SPI23-TTMDV-3	SPI23_C27	Unknown	SPI23_C34	1574	1764	1444	1634	0.0264531	NS	NS	0.00203057	0.000901241	NS	NS	344 (=34.40%)
SPI23-TTMDV-4	SPI23_C34	SPI23_C29	SPI23_C27	874	1090	832	1017	0.00121932	NS	NS	NS	0.048147	NS	0.0250347	595 (=59.50%)
SPI23-TTMDV-5	SPI23_C30	SPI23_C21	SPI23_C34	1738	1968	1629	1856	NS	0.00402963	NS	0.0150217	0.048664	5.04914e-06	0.000776607	243 (=24.30%)
SPI23-TTMDV-6	SPI23_C30	SPI23_C21	SPI23_C6	448*	770	403*	725	0.00116584	NS	NS	0.00280302	0.00152222	NS	0.0103092	249 (=24.90%)
SPI23-TTMDV-7	SPI23_C31	Unknown	SPI23_C33	654	676	606	628	NS	NS	NS	0.00803021	0.00850524	NS	0.00875187	800 (=80.00%)
SPI23-TTMDV-8	SPI23_C21	SPI23_C33	SPI23_C27	1518	1570*	1421	1473*	0.0407912	NS	NS	0.0136376	0.00795529	0.00181344	NS	663 (=66.30%)
SPI32-TTV-1	SPI32_C13	SPI32_C14	SPI32_C7	412	612	385	585	8.20575e-05	NS	0.0134733	0.000209167	0.016387	0.00719185	NS	274 (=27.40%)
SPI32-TTV-1	SPI32_C9[T]	SPI32_C15
SPI32-TTV-2	SPI32_C3	SPI32_C8	Unknown	1876	1952	1633	1709	NS	NS	NS	0.000590783	0.0499999	0.0473997	NS	347 (=34.70%)
SPI32-TTV-2		SPI32_C7
SPI32-TTV-3	SPI32_C8	SPI32_C7	SPI32_C9	210	293	195	275	0.0188405	NS	NS	0.000766681	0.00863933	NS	0.00107102	526 (=52.60%)
SPI32-TTV-4	SPI32_C10	SPI32_C2	SPI32_C14	794	1087	740	941	0.011911	0.0342708	NS	0.0163535	8.12694e-05	NS	NS	468 (=46.80%)
SPI35-TTV-1	SPI35_C5	SPI35_C6	SPI35_C8	1609	1710	1263	1361	0.00224724	0.0106693	NS	0.000147227	0.0100718	NS	0.0403568	574 (=57.40%)
SPI35-TTV-2	SPI35_C4	SPI35_C6	Unknown	786	2614	720	2287	NS	NS	NS	0.00324634	NS	0.040461	0.002016	82 (=8.20%)
SPI35-TTV-2	SPI35_C10[P]
SPI35-TTV-3	SPI35_C10	Unknown	SPI35_C3	405	498	345	438	0.00495506	NS	NS	0.0364639	NS	NS	0.00342935	416 (=41.60%)
SPI35-TTV-3	SPI35_C12[T]
SPI35-TTV-4	SPI35_C3	SPI35_C9	SPI35_C5	346	672	292	594	0.0218538	NS	NS	0.0413249	0.000374275	3.64288e-05	NS	199 (=19.90%)
SPI35-TTV-5	SPI35_C6	SPI35_C1	SPI35_C2	318	373	258	304	NS	NS	NS	0.0293692	0.0218964	0.0293083	NS	673 (=67.30%)
