# Supplementary material for: Human Anelloviruses: Influence of Demographic Factors, Recombination, and Worldwide Diversity
Source: Microbiol Spectr. 2023 May 18;11(3):e04928-22. doi: 10.1128/spectrum.04928-22 (PMC10269794; doi:10.1128/spectrum.04928-22)
Supplement: Supplemental file 4 — Table S4. Download spectrum.04928-22-s0004.xlsx, XLSX file, 0.01 MB [file spectrum.04928-22-s0004.xlsx]

## Sheet: Hoja1
		Supplementary Table S4. Results of ELW and AU tests for the potential recombination events selected from RDP4 analysis.
		Recombination event	Recombinant fragment tree		ORF1 tree
			ELW	AU	ELW	AU
		SPI1-TTV-3	0.77	0.759	0.3	0.241
		SPI1-TTMV-1	0.993	0.995	0.00746	0.00484
		SPI1-TTMV-2	0.995	0.994	0.00492	0.0559
		SPI1-TTMV-3	NA	NA	NA	NA
		SPI9-TTV-2	0.896	0.952	0.104	0.0485
		SPI9-TTV-3	0.541	0.51	0.459	0.49
		SPI9-TTV-6	0.0981	0.129	0.902	0.871
		SPI9-TTV-7	3.21e-16	0.00194	1	0.998
		SPI9-TTV-8	0.536	0.558	0.464	0.442
		SPI17-TTV-1	0.999	0.998	0.000608	0.00234
		SPI17-TTV-4	0.992	0.992	0.00815	0.00832
		SPI17-TTV-5	NA	NA	NA	NA
		SPI17-TTMV-2	0.932	0.94	0.0685	0.0596
		SPI17-TTMDV-1	0.972	0.974	0.0281	0.0256
		SPI17-TTMDV-2	0.0162	0.0181	0.984	0.982
		SPI17-TTMDV-3	NA	NA	NA	NA
		SPI17-TTMDV-4	5.72e-06	0.000611	1	0.999
		SPI17-TTMDV-5	0.0301	0.0269	0.97	0.973
		SPI17-TTMDV-6	0.000962	0.0046	0.999	0.995
		SPI17-TTMDV-7	5.62e-16	0.00303	1	0.997
		SPI19-TTV-1	0.996	0.999	0.00449	0.000798
		SPI19-TTV-2	2.16e-05	6.91e-12	1	1
		SPI19-TTV-4	0.0595	0.06	0.94	0.939
		SPI19-TTV-6	0.00114	0.0118	0.999	0.988
		SPI23-TTV-1	0.818	0.814	0.182	0.186
		SPI23-TTV-2	0.329	0.367	0.671	0.633
		SPI23-TTV-3	0.000478	0.000283	1	1
		SPI23-TTV-4	0.0047	0.00341	0.995	0.997
		SPI23-TTV-6	0.0324	0.0267	0.968	0.973
		SPI23-TTMV-2	NA	NA	NA	NA
		SPI23-TTMV-3	NA	NA	NA	NA
		SPI23-TTMDV-1	0.94	0.937	0.0602	0.0629
		SPI23-TTMDV-3	0.0166	0.022	0.983	0.978
		SPI23-TTMDV-5	1.01e-06	0.000133	1	1
		SPI23-TTMDV-6	0.124	0.112	0.876	0.888
		SPI32-TTV-1	0.72	0.777	0.28	0.223
		SPI32-TTV-2	0.0716	0.0307	0.928	0.969
		SPI32-TTV-4	0.00878	0.00352	0.991	0.996
		SPI35-TTV-2	0.728	0.785	0.272	0.215
		SPI35-TTV-3	0.711	0.735	0.289	0.265
		SPI35-TTV-4	0.735	0.761	0.265	0.239
