# Supplementary material for: Human Anelloviruses: Influence of Demographic Factors, Recombination, and Worldwide Diversity
Source: Microbiol Spectr. 2023 May 18;11(3):e04928-22. doi: 10.1128/spectrum.04928-22 (PMC10269794; doi:10.1128/spectrum.04928-22)
Supplement: Supplemental file 5 — Table S5. Download spectrum.04928-22-s0005.xlsx, XLSX file, 0.02 MB [file spectrum.04928-22-s0005.xlsx]

## Sheet: Hoja1
Supplementary Table S5. Asymptotic analyses for Species richness and Shannon diversity for each anellovirus genus. Analyses were performed using the iNEXT package in R (52). A thousand bootstrap replicates were used to calculate the 95% lower and upper confidence intervals (L.C.I and U.C.I) for Shannon diversity. Confidence intervals for the asymptotic estimator of species richness were determine…
Viral Genus	Index	Observed	Estimated mean ± S.E.	95% L.C.I.	95% U.C.I.
TTV	Species richness	84	148 ± 56	98.6	364.5
	Shannon diversity	47	47.9 ± 0.7	47	49.3
TTMV	Species richness	541	559 ± 7.8	549	581.5
	Shannon diversity	372	388.6 ± 4	380.8	396.3
TTMDV	Species richness	287	293 ± 4.8	288.5	310.8
	Shannon diversity	193.7	198.8 ± 2.3	194.2	203.4
